# Supplementary material for: Toward the design of persuasive systems for a healthy workplace: a real-time posture detection
Source: Front Big Data. 2024 Jun 17;7:1359906. doi: 10.3389/fdata.2024.1359906 (PMC11215059; doi:10.3389/fdata.2024.1359906)
Supplement: Supplementary file 2 [file Data_Sheet_2.xlsx]

## Sheet: Good
S/N	Video URL	Video ID	image_name	Type of Posture	Time Stamp (Minutes)	Video Unique Count	Length of the Video	Source
1	https://www.youtube.com/watch?v=c6WfQ2E_qM0	c6WfQ2E_qM0	good-001.jpg	Good	00:10:00	1	01:18:00	YouTube
2	https://www.youtube.com/watch?v=c6WfQ2E_qM0	c6WfQ2E_qM0	good-002.jpg	Good	00:36:00	1	01:18:00	YouTube
3	https://www.youtube.com/watch?v=c6WfQ2E_qM0	c6WfQ2E_qM0	good-003.jpg	Good	00:47:00	1	01:18:00	YouTube
4	https://www.youtube.com/watch?v=c6WfQ2E_qM0	c6WfQ2E_qM0	good-004.jpg	Good	00:50:00	1	01:18:00	YouTube
5	https://www.youtube.com/watch?v=c6WfQ2E_qM0	c6WfQ2E_qM0	good-005.jpg	Good	01:01:00	1	01:18:00	YouTube
6	https://www.youtube.com/watch?v=c6WfQ2E_qM0	c6WfQ2E_qM0	good-006.jpg	Good	01:04:00	1	01:18:00	YouTube
7	https://www.youtube.com/watch?v=HS2KrPmKySc	HS2KrPmKySc	good-007.jpg	Good	00:52:00	2	03:39:00	YouTube
8	https://www.youtube.com/watch?v=XQTQ578wLzo	XQTQ578wLzo	good-008.jpg	Good	04:22:00	3	11:39:00	YouTube
9	https://www.youtube.com/watch?v=XQTQ578wLzo	XQTQ578wLzo	good-009.jpg	Good	05:57:00	3	11:39:00	YouTube
10	https://www.youtube.com/watch?v=XQTQ578wLzo	XQTQ578wLzo	good-010.jpg	Good	06:41:00	3	11:39:00	YouTube
11	https://www.youtube.com/watch?v=XQTQ578wLzo	XQTQ578wLzo	good-011.jpg	Good	07:39:00	3	11:39:00	YouTube
12	https://www.youtube.com/watch?v=we53kdlOW6c	we53kdlOW6c	good-012.jpg	Good	00:15:00	4	02:21:00	YouTube
13	https://www.youtube.com/watch?v=we53kdlOW6c	we53kdlOW6c	good-013.jpg	Good	00:14:00	5	06:41:00	YouTube
14	https://www.youtube.com/watch?v=we53kdlOW6c	we53kdlOW6c	good-014.jpg	Good	03:20:00	5	06:41:00	YouTube
15	https://www.youtube.com/watch?v=we53kdlOW6c	we53kdlOW6c	good-015.jpg	Good	04:15:00	5	06:41:00	YouTube
16	https://www.youtube.com/watch?v=nnxwGoLrlKE	nnxwGoLrlKE	good-016.jpg	Good	00:23:00	6	01:39:00	YouTube
17	https://www.youtube.com/watch?v=nnxwGoLrlKE	nnxwGoLrlKE	good-017.jpg	Good	00:25:00	6	01:39:00	YouTube
18	https://www.youtube.com/watch?v=nnxwGoLrlKE	nnxwGoLrlKE	good-018.jpg	Good	00:32:00	6	01:39:00	YouTube
19	https://www.youtube.com/watch?v=nnxwGoLrlKE	nnxwGoLrlKE	good-019.jpg	Good	00:33:00	6	01:39:00	YouTube
20	https://www.youtube.com/watch?v=nnxwGoLrlKE	nnxwGoLrlKE	good-020.jpg	Good	01:14:00	6	01:39:00	YouTube
21	https://www.youtube.com/watch?v=8-f1ilf8QgM	8-f1ilf8QgM	good-021.jpg	Good	00:28:00	7	01:39:00	YouTube
22	https://www.youtube.com/watch?v=8-f1ilf8QgM	8-f1ilf8QgM	good-022.jpg	Good	02:40:00	7	01:39:00	YouTube
23	https://www.youtube.com/watch?v=wN-Ww1sCWNY	wN-Ww1sCWNY	good-023.jpg	Good	00:58:00	8	03:26:00	YouTube
24	https://www.youtube.com/watch?v=wN-Ww1sCWNY	wN-Ww1sCWNY	good-024.jpg	Good	00:59:00	8	03:26:00	YouTube
25	https://www.youtube.com/watch?v=wN-Ww1sCWNY	wN-Ww1sCWNY	good-025.jpg	Good	01:00:00	8	03:26:00	YouTube
26	https://www.youtube.com/watch?v=wN-Ww1sCWNY	wN-Ww1sCWNY	good-026.jpg	Good	01:02:00	8	03:26:00	YouTube
27	https://www.youtube.com/watch?v=_vDgjh8525Y	_vDgjh8525Y	good-027.jpg	Good	18:42:00	9	47.08	YouTube
28	https://www.youtube.com/watch?v=_vDgjh8525Y	_vDgjh8525Y	good-028.jpg	Good	18:42:00	9	47.08	YouTube
29	https://www.youtube.com/watch?v=_vDgjh8525Y	_vDgjh8525Y	good-029.jpg	Good	19:38:00	9	47.08	YouTube
30	https://www.youtube.com/watch?v=_vDgjh8525Y	_vDgjh8525Y	good-030.jpg	Good	19:38:00	9	47.08	YouTube
31	https://www.youtube.com/watch?v=Q_nwmuj6Jc0	_vDgjh8525Y	good-031.jpg	Good	02:44:00	9	07:00:00	YouTube
32	https://www.youtube.com/watch?v=Q_nwmuj6Jc0	_vDgjh8525Y	good-032.jpg	Good	06:45:00	9	07:00:00	YouTube
33	https://www.youtube.com/watch?v=XZPXBGhI5kE	XZPXBGhI5kE	good-033.jpg	Good	00:03:00	10	06:57:00	YouTube
34	https://www.youtube.com/watch?v=XZPXBGhI5kE	XZPXBGhI5kE	good-034.jpg	Good	03:19:00	10	06:57:00	YouTube
35	https://www.youtube.com/watch?v=XZPXBGhI5kE	XZPXBGhI5kE	good-035.jpg	Good	03:25:00	10	06:57:00	YouTube
36	https://www.youtube.com/watch?v=XZPXBGhI5kE	XZPXBGhI5kE	good-036.jpg	Good	05:12:00	10	06:57:00	YouTube
37	https://www.youtube.com/watch?v=zh3gmd4tFw8	zh3gmd4tFw8	good-037.jpg	Good	00:19:00	11	08:34:00	YouTube
38	https://www.youtube.com/watch?v=zh3gmd4tFw8	zh3gmd4tFw8	good-038.jpg	Good	01:36:00	11	08:34:00	YouTube
39	https://www.youtube.com/watch?v=zh3gmd4tFw8	zh3gmd4tFw8	good-039.jpg	Good	01:39:00	11	08:34:00	YouTube
40	https://www.youtube.com/watch?v=zh3gmd4tFw8	zh3gmd4tFw8	good-040.jpg	Good	04:48:00	11	08:34:00	YouTube
41	https://www.youtube.com/watch?v=zh3gmd4tFw8	zh3gmd4tFw8	good-041.jpg	Good	04:56:00	11	08:34:00	YouTube
42	https://www.youtube.com/watch?v=zh3gmd4tFw8	zh3gmd4tFw8	good-042.jpg	Good	05:22:00	11	08:34:00	YouTube
43	https://www.youtube.com/watch?v=zh3gmd4tFw8	zh3gmd4tFw8	good-043.jpg	Good	07:51:00	11	08:34:00	YouTube
44	https://www.youtube.com/watch?v=aTX6gdfNYhQ	aTX6gdfNYhQ	good-044.jpg	Good	00:21:00	12	05:10:00	YouTube
45	https://www.youtube.com/watch?v=aTX6gdfNYhQ	aTX6gdfNYhQ	good-045.jpg	Good	01:52:00	12	05:10:00	YouTube
46	https://www.youtube.com/watch?v=aTX6gdfNYhQ	aTX6gdfNYhQ	good-046.jpg	Good	02:05:00	12	05:10:00	YouTube
47	https://www.youtube.com/watch?v=ihIDxfwWyjE	ihIDxfwWyjE	good-047.jpg	Good	01:52:00	13	04:08:00	YouTube
48	https://www.youtube.com/watch?v=0l5NnQlIDL0	0l5NnQlIDL0	good-048.jpg	Good	00:28:00	14	04:56:00	YouTube
49	https://www.youtube.com/watch?v=0l5NnQlIDL0	0l5NnQlIDL0	good-049.jpg	Good	03:13:00	14	04:56:00	YouTube
50	https://www.youtube.com/watch?v=0l5NnQlIDL0	0l5NnQlIDL0	good-050.jpg	Good	03:22:00	14	04:56:00	YouTube
51	https://www.youtube.com/watch?v=0l5NnQlIDL0	0l5NnQlIDL0	good-051.jpg	Good	04:11:00	14	04:56:00	YouTube
52	https://www.youtube.com/watch?v=0M5C1BJdVsA	0M5C1BJdVsA	good-052.jpg	Good	00:33:00	15	04:56:00	YouTube
53	https://www.youtube.com/watch?v=6GlkoFnZpFk	6GlkoFnZpFk	good-053.jpg	Good	01:19:00	16	04:24:00	YouTube
54	https://www.youtube.com/watch?v=6GlkoFnZpFk	6GlkoFnZpFk	good-054.jpg	Good	02:12:00	16	04:24:00	YouTube
55	https://www.youtube.com/watch?v=6GlkoFnZpFk	6GlkoFnZpFk	good-055.jpg	Good	02:21:00	16	04:24:00	YouTube
56	https://www.youtube.com/watch?v=6GlkoFnZpFk	6GlkoFnZpFk	good-056.jpg	Good	02:25:00	16	04:24:00	YouTube
57	https://www.youtube.com/watch?v=6GlkoFnZpFk	6GlkoFnZpFk	good-057.jpg	Good	02:26:00	16	04:24:00	YouTube
58	https://www.youtube.com/watch?v=6GlkoFnZpFk	6GlkoFnZpFk	good-058.jpg	Good	03:30:00	16	04:24:00	YouTube
59	https://www.youtube.com/watch?v=6GlkoFnZpFk	6GlkoFnZpFk	good-059.jpg	Good	03:33:00	16	04:24:00	YouTube
60	https://www.youtube.com/watch?v=6GlkoFnZpFk	6GlkoFnZpFk	good-060.jpg	Good	03:48:00	16	04:24:00	YouTube
61	https://www.youtube.com/watch?v=5ppmnUWgf2Q	5ppmnUWgf2Q	good-061.jpg	Good	00:58:00	17	10:04:00	YouTube
62	https://www.youtube.com/watch?v=5ppmnUWgf2Q	5ppmnUWgf2Q	good-062.jpg	Good	01:17:00	17	10:04:00	YouTube
63	https://www.youtube.com/watch?v=5ppmnUWgf2Q	5ppmnUWgf2Q	good-063.jpg	Good	01:34:00	17	10:04:00	YouTube
64	https://www.youtube.com/watch?v=5ppmnUWgf2Q	5ppmnUWgf2Q	good-064.jpg	Good	01:36:00	17	10:04:00	YouTube
65	https://www.youtube.com/watch?v=5ppmnUWgf2Q	5ppmnUWgf2Q	good-065.jpg	Good	01:41:00	17	10:04:00	YouTube
66	https://www.youtube.com/watch?v=5ppmnUWgf2Q	5ppmnUWgf2Q	good-066.jpg	Good	02:09:00	17	10:04:00	YouTube
67	https://www.youtube.com/watch?v=5ppmnUWgf2Q	5ppmnUWgf2Q	good-067.jpg	Good	03:59:00	17	10:04:00	YouTube
68	https://www.youtube.com/watch?v=5ppmnUWgf2Q	5ppmnUWgf2Q	good-068.jpg	Good	04:42:00	17	10:04:00	YouTube
69	https://www.youtube.com/watch?v=5ppmnUWgf2Q	5ppmnUWgf2Q	good-069.jpg	Good	05:49:00	17	10:04:00	YouTube
70	https://www.youtube.com/watch?v=5ppmnUWgf2Q	5ppmnUWgf2Q	good-070.jpg	Good	08:31:00	17	10:04:00	YouTube
71	https://www.youtube.com/watch?v=5ppmnUWgf2Q	5ppmnUWgf2Q	good-071.jpg	Good	08:36:00	17	10:04:00	YouTube
72	https://www.youtube.com/watch?v=5ppmnUWgf2Q	5ppmnUWgf2Q	good-072.jpg	Good	08:40:00	17	10:04:00	YouTube
73	https://www.youtube.com/watch?v=5ppmnUWgf2Q	5ppmnUWgf2Q	good-073.jpg	Good	09:08:00	17	10:04:00	YouTube
74	https://www.youtube.com/watch?v=FgW-9_28N8E&t=314s	FgW-9_28N8E&t=314s	good-074.jpg	Good	04:11:00	18	10:29:00	YouTube
75	https://www.youtube.com/watch?v=FgW-9_28N8E&t=314s	FgW-9_28N8E&t=314s	good-075.jpg	Good	04:27:00	18	10:29:00	YouTube
76	https://www.youtube.com/watch?v=FgW-9_28N8E&t=314s	FgW-9_28N8E&t=314s	good-076.jpg	Good	08:36:00	18	10:29:00	YouTube
77	https://www.youtube.com/watch?v=FgW-9_28N8E&t=314s	FgW-9_28N8E&t=314s	good-077.jpg	Good	08:38:00	18	10:29:00	YouTube
78	https://www.youtube.com/watch?v=FgW-9_28N8E&t=314s	FgW-9_28N8E&t=314s	good-078.jpg	Good	09:25:00	18	10:29:00	YouTube
79	https://www.youtube.com/watch?v=Dw7BRdrXjeI	Dw7BRdrXjeI	good-079.jpg	Good	00:25:00	19	10:26:00	YouTube
80	https://www.youtube.com/watch?v=Dw7BRdrXjeI	Dw7BRdrXjeI	good-080.jpg	Good	01:30:00	19	10:26:00	YouTube
81	https://www.youtube.com/watch?v=Dw7BRdrXjeI	Dw7BRdrXjeI	good-081.jpg	Good	01:38:00	19	10:26:00	YouTube
82	https://www.youtube.com/watch?v=Dw7BRdrXjeI	Dw7BRdrXjeI	good-082.jpg	Good	02:14:00	19	10:26:00	YouTube
83	https://www.youtube.com/watch?v=Dw7BRdrXjeI	Dw7BRdrXjeI	good-083.jpg	Good	02:45:00	19	10:26:00	YouTube
84	https://www.youtube.com/watch?v=Dw7BRdrXjeI	Dw7BRdrXjeI	good-084.jpg	Good	03:08:00	19	10:26:00	YouTube
85	https://www.youtube.com/watch?v=Dw7BRdrXjeI	Dw7BRdrXjeI	good-085.jpg	Good	03:10:00	19	10:26:00	YouTube
86	https://www.youtube.com/watch?v=Dw7BRdrXjeI	Dw7BRdrXjeI	good-086.jpg	Good	03:12:00	19	10:26:00	YouTube
87	https://www.youtube.com/watch?v=Dw7BRdrXjeI	Dw7BRdrXjeI	good-087.jpg	Good	03:39:00	19	10:26:00	YouTube
88	https://www.youtube.com/watch?v=Dw7BRdrXjeI	Dw7BRdrXjeI	good-088.jpg	Good	04:08:00	19	10:26:00	YouTube
89	https://www.youtube.com/watch?v=Dw7BRdrXjeI	Dw7BRdrXjeI	good-089.jpg	Good	04:09:00	19	10:26:00	YouTube
90	https://www.youtube.com/watch?v=Bu9quYM5XVs	Bu9quYM5XVs	good-090.jpg	Good	00:40:00	20	02:36:00	YouTube
91	https://www.youtube.com/watch?v=Bu9quYM5XVs	Bu9quYM5XVs	good-091.jpg	Good	01:05:00	20	02:36:00	YouTube
92	https://www.youtube.com/shorts/0WpaxliVtsY	0WpaxliVtsY	good-092.jpg	Good	00:04:00	21	00:25:00	YouTube
93	https://www.youtube.com/shorts/0WpaxliVtsY	0WpaxliVtsY	good-093.jpg	Good	00:12:00	21	00:25:00	YouTube
94	https://www.youtube.com/shorts/0WpaxliVtsY	0WpaxliVtsY	good-094.jpg	Good	00:15:00	21	00:25:00	YouTube
95	https://www.youtube.com/shorts/0WpaxliVtsY	0WpaxliVtsY	good-095.jpg	Good	00:18:00	21	00:25:00	YouTube
96	https://www.youtube.com/shorts/0WpaxliVtsY	0WpaxliVtsY	good-096.jpg	Good	00:24:00	21	00:25:00	YouTube
97	https://www.youtube.com/watch?v=22CNSd5hFqg	22CNSd5hFqg	good-097.jpg	Good	00:12:00	22	14:06:00	YouTube
98	https://www.youtube.com/watch?v=22CNSd5hFqg	22CNSd5hFqg	good-098.jpg	Good	00:41:00	22	14:06:00	YouTube
99	https://www.youtube.com/watch?v=22CNSd5hFqg	22CNSd5hFqg	good-099.jpg	Good	01:57:00	22	14:06:00	YouTube
100	https://www.youtube.com/watch?v=22CNSd5hFqg	22CNSd5hFqg	good-100.jpg	Good	04:31:00	22	14:06:00	YouTube
101	https://www.youtube.com/watch?v=22CNSd5hFqg	22CNSd5hFqg	good-101.jpg	Good	05:37:00	22	14:06:00	YouTube
102	https://www.youtube.com/watch?v=22CNSd5hFqg	22CNSd5hFqg	good-102.jpg	Good	06:09:00	22	14:06:00	YouTube
103	https://www.youtube.com/watch?v=22CNSd5hFqg	22CNSd5hFqg	good-103.jpg	Good	06:29:00	22	14:06:00	YouTube
104	https://www.youtube.com/watch?v=22CNSd5hFqg	22CNSd5hFqg	good-104.jpg	Good	06:34:00	22	14:06:00	YouTube
105	https://www.youtube.com/watch?v=22CNSd5hFqg	22CNSd5hFqg	good-105.jpg	Good	06:57:00	22	14:06:00	YouTube
106	https://www.youtube.com/watch?v=22CNSd5hFqg	22CNSd5hFqg	good-106.jpg	Good	07:19:00	22	14:06:00	YouTube
107	https://www.youtube.com/watch?v=22CNSd5hFqg	22CNSd5hFqg	good-107.jpg	Good	07:20:00	22	14:06:00	YouTube
108	https://www.youtube.com/watch?v=22CNSd5hFqg	22CNSd5hFqg	good-108.jpg	Good	10:00:00	22	14:06:00	YouTube
109	https://www.youtube.com/watch?v=22CNSd5hFqg	22CNSd5hFqg	good-109.jpg	Good	10:01:00	22	14:06:00	YouTube
110	https://www.youtube.com/watch?v=22CNSd5hFqg	22CNSd5hFqg	good-110.jpg	Good	12:08:00	22	14:06:00	YouTube
111	https://www.youtube.com/watch?v=x12GnuV9Qgw	x12GnuV9Qgw	good-111.jpg	Good	05:51:00	23	08:21:00	YouTube
112	https://www.youtube.com/watch?v=x12GnuV9Qgw	x12GnuV9Qgw	good-112.jpg	Good	05:59:00	23	08:21:00	YouTube

## Sheet: Bad
S/N	Video URL	Video ID	image_name	Type of Food	Time Stamp (Minutes)	Video Unique Count	Length of the Video	Source
1	https://www.youtube.com/watch?v=c6WfQ2E_qM0	c6WfQ2E_qM0	bad-001.jpg	Bad	00:10:00	1	01:18:00	YouTube
2	https://www.youtube.com/watch?v=c6WfQ2E_qM0	c6WfQ2E_qM0	bad-002.jpg	Bad	00:36:00	1	01:18:00	YouTube
3	https://www.youtube.com/watch?v=c6WfQ2E_qM0	c6WfQ2E_qM0	bad-003.jpg	Bad	00:36:00	1	01:18:00	YouTube		Dates Accessed 19th October 2023
4	https://www.youtube.com/watch?v=c6WfQ2E_qM0	c6WfQ2E_qM0	bad-004.jpg	Bad	00:47:00	1	01:18:00	YouTube
5	https://www.youtube.com/watch?v=c6WfQ2E_qM0	c6WfQ2E_qM0	bad-005.jpg	Bad	00:50:00	1	01:18:00	YouTube
6	https://www.youtube.com/watch?v=HS2KrPmKySc	HS2KrPmKySc	bad-006.jpg	Bad	00:53:00	2	03:39:00	YouTube
7	https://www.youtube.com/watch?v=HS2KrPmKySc	HS2KrPmKySc	bad-007.jpg	Bad	00:55:00	2	03:39:00	YouTube
8	https://www.youtube.com/watch?v=HS2KrPmKySc	HS2KrPmKySc	bad-008.jpg	Bad	01:07:00	2	03:39:00	YouTube
9	https://www.youtube.com/watch?v=HS2KrPmKySc	HS2KrPmKySc	bad-009.jpg	Bad	01:19:00	2	03:39:00	YouTube
10	https://www.youtube.com/watch?v=HS2KrPmKySc	HS2KrPmKySc	bad-010.jpg	Bad	11:05:00	3	11:39:00	YouTube
11	https://www.youtube.com/watch?v=_vDgjh8525Y	_vDgjh8525Y	bad-011.jpg	Bad	11:15:00	4	47.08	YouTube
12	https://www.youtube.com/watch?v=_vDgjh8525Y	_vDgjh8525Y	bad-012.jpg	Bad	11:22:00	4	47.08	YouTube
13	https://www.youtube.com/watch?v=_vDgjh8525Y	_vDgjh8525Y	bad-013.jpg	Bad	14:22:00	4	47.08	YouTube
14	https://www.youtube.com/watch?v=_vDgjh8525Y	_vDgjh8525Y	bad-014.jpg	Bad	14:22:00	4	47.08	YouTube
15	https://www.youtube.com/watch?v=_vDgjh8525Y	_vDgjh8525Y	bad-015.jpg	Bad	29.58	4	47.08	YouTube
16	https://www.youtube.com/watch?v=_vDgjh8525Y	_vDgjh8525Y	bad-016.jpg	Bad	29.59	4	47.08	YouTube
17	https://www.youtube.com/watch?v=Q_nwmuj6Jc0	Q_nwmuj6Jc0	bad-017.jpg	Bad	01:22:00	5	07:00:00	YouTube
18	https://www.youtube.com/watch?v=Q_nwmuj6Jc0	Q_nwmuj6Jc0	bad-018.jpg	Bad	02:54:00	5	07:00:00	YouTube
19	https://www.youtube.com/watch?v=Q_nwmuj6Jc0	Q_nwmuj6Jc0	bad-019.jpg	Bad	03:09:00	5	07:00:00	YouTube
20	https://www.youtube.com/watch?v=zh3gmd4tFw8	zh3gmd4tFw8	bad-020.jpg	Bad	00:27:00	6	08:34:00	YouTube
21	https://www.youtube.com/watch?v=zh3gmd4tFw9	zh3gmd4tFw9	bad-021.jpg	Bad	01:57:00	6	08:34:00	YouTube
22	https://www.youtube.com/watch?v=zh3gmd4tFw9	zh3gmd4tFw9	bad-022.jpg	Bad	04:41:00	6	08:34:00	YouTube
23	https://www.youtube.com/watch?v=zh3gmd4tFw9	zh3gmd4tFw9	bad-023.jpg	Bad	05:31:00	6	08:34:00	YouTube
24	https://www.youtube.com/watch?v=zh3gmd4tFw9	zh3gmd4tFw9	bad-024.jpg	Bad	05:33:00	6	08:34:00	YouTube
25	https://www.youtube.com/watch?v=zh3gmd4tFw9	zh3gmd4tFw9	bad-025.jpg	Bad	05:34:00	6	08:34:00	YouTube
26	https://www.youtube.com/watch?v=zh3gmd4tFw9	zh3gmd4tFw9	bad-026.jpg	Bad	05:49:00	6	08:34:00	YouTube
27	https://www.youtube.com/watch?v=zh3gmd4tFw9	zh3gmd4tFw9	bad-027.jpg	Bad	06:04:00	6	08:34:00	YouTube
28	https://www.youtube.com/watch?v=zh3gmd4tFw9	zh3gmd4tFw9	bad-028.jpg	Bad	06:07:00	6	08:34:00	YouTube
29	https://www.youtube.com/watch?v=zh3gmd4tFw9	zh3gmd4tFw9	bad-029.jpg	Bad	06:16:00	6	08:34:00	YouTube
30	https://www.youtube.com/watch?v=zh3gmd4tFw9	zh3gmd4tFw9	bad-030.jpg	Bad	06:16:00	6	08:34:00	YouTube
31	https://www.youtube.com/watch?v=zh3gmd4tFw9	zh3gmd4tFw9	bad-031.jpg	Bad	08:05:00	6	08:34:00	YouTube
32	https://www.youtube.com/watch?v=aTX6gdfNYhQ	aTX6gdfNYhQ	bad-032.jpg	Bad	02:48:00	7	05:10:00	YouTube
33	https://www.youtube.com/watch?v=ihIDxfwWyjE	ihIDxfwWyjE	bad-033.jpg	Bad	00:16:00	8	04:08:00	YouTube
34	https://www.youtube.com/watch?v=ihIDxfwWyjE	ihIDxfwWyjE	bad-034.jpg	Bad	00:58:00	8	04:08:00	YouTube
35	https://www.youtube.com/watch?v=ihIDxfwWyjE	ihIDxfwWyjE	bad-035.jpg	Bad	01:04:00	8	04:08:00	YouTube
36	https://www.youtube.com/watch?v=ihIDxfwWyjE	ihIDxfwWyjE	bad-036.jpg	Bad	03:30:00	8	04:08:00	YouTube
37	https://www.youtube.com/watch?v=0l5NnQlIDL0	0l5NnQlIDL0	bad-037.jpg	Bad	00:04:00	9	04:56:00	YouTube
38	https://www.youtube.com/watch?v=0l5NnQlIDL0	0l5NnQlIDL0	bad-038.jpg	Bad	00:09:00	9	04:56:00	YouTube
39	https://www.youtube.com/watch?v=0l5NnQlIDL0	0l5NnQlIDL0	bad-039.jpg	Bad	01:23:00	9	04:56:00	YouTube
40	https://www.youtube.com/watch?v=0l5NnQlIDL0	0l5NnQlIDL0	bad-040.jpg	Bad	01:53:00	9	04:56:00	YouTube
41	https://www.youtube.com/watch?v=0l5NnQlIDL0	0l5NnQlIDL0	bad-041.jpg	Bad	01:59:00	9	04:56:00	YouTube
42	https://www.youtube.com/watch?v=0l5NnQlIDL0	0l5NnQlIDL0	bad-042.jpg	Bad	02:46:00	9	04:56:00	YouTube
43	https://www.youtube.com/watch?v=0l5NnQlIDL0	0l5NnQlIDL0	bad-043.jpg	Bad	02:51:00	9	04:56:00	YouTube
44	https://www.youtube.com/watch?v=0l5NnQlIDL0	0l5NnQlIDL0	bad-044.jpg	Bad	03:18:00	9	04:56:00	YouTube
45	https://www.youtube.com/watch?v=0M5C1BJdVsA	0M5C1BJdVsA	bad-045.jpg	Bad	00:43:00	10	04:56:00	YouTube
46	https://www.youtube.com/watch?v=0M5C1BJdVsA	0M5C1BJdVsA	bad-046.jpg	Bad	00:45:00	10	04:56:00	YouTube
47	https://www.youtube.com/watch?v=0M5C1BJdVsA	0M5C1BJdVsA	bad-047.jpg	Bad	00:47:00	10	04:56:00	YouTube
48	https://www.youtube.com/watch?v=6GlkoFnZpFk	6GlkoFnZpFk	bad-048.jpg	Bad	00:11:00	11	04:24:00	YouTube
49	https://www.youtube.com/watch?v=6GlkoFnZpFk	6GlkoFnZpFk	bad-049.jpg	Bad	00:12:00	11	04:24:00	YouTube
50	https://www.youtube.com/watch?v=6GlkoFnZpFk	6GlkoFnZpFk	bad-050.jpg	Bad	00:16:00	11	04:24:00	YouTube
51	https://www.youtube.com/watch?v=6GlkoFnZpFk	6GlkoFnZpFk	bad-051.jpg	Bad	00:18:00	11	04:24:00	YouTube
52	https://www.youtube.com/watch?v=6GlkoFnZpFk	6GlkoFnZpFk	bad-052.jpg	Bad	01:22:00	11	04:24:00	YouTube
53	https://www.youtube.com/watch?v=6GlkoFnZpFk	6GlkoFnZpFk	bad-053.jpg	Bad	01:52:00	11	04:24:00	YouTube
54	https://www.youtube.com/watch?v=6GlkoFnZpFk	6GlkoFnZpFk	bad-054.jpg	Bad	01:26:00	11	04:24:00	YouTube
55	https://www.youtube.com/watch?v=6GlkoFnZpFk	6GlkoFnZpFk	bad-055.jpg	Bad	01:37:00	11	04:24:00	YouTube
56	https://www.youtube.com/watch?v=6GlkoFnZpFk	6GlkoFnZpFk	bad-056.jpg	Bad	01:51:00	11	04:24:00	YouTube
57	https://www.youtube.com/watch?v=6GlkoFnZpFk	6GlkoFnZpFk	bad-057.jpg	Bad	02:28:00	11	04:24:00	YouTube
58	https://www.youtube.com/watch?v=6GlkoFnZpFk	6GlkoFnZpFk	bad-058.jpg	Bad	03:06:00	11	04:24:00	YouTube
59	https://www.youtube.com/watch?v=6GlkoFnZpFk	6GlkoFnZpFk	bad-059.jpg	Bad	03:07:00	11	04:24:00	YouTube
60	https://www.youtube.com/watch?v=6GlkoFnZpFk	6GlkoFnZpFk	bad-060.jpg	Bad	03:36:00	11	04:24:00	YouTube
61	https://www.youtube.com/watch?v=5ppmnUWgf2Q	5ppmnUWgf2Q	bad-061.jpg	Bad	00:01:00	12	10:04:00	YouTube
62	https://www.youtube.com/watch?v=5ppmnUWgf2Q	5ppmnUWgf2Q	bad-062.jpg	Bad	01:19:00	12	10:04:00	YouTube
63	https://www.youtube.com/watch?v=5ppmnUWgf2Q	5ppmnUWgf2Q	bad-063.jpg	Bad	01:18:00	12	10:04:00	YouTube
64	https://www.youtube.com/watch?v=5ppmnUWgf2Q	5ppmnUWgf2Q	bad-064.jpg	Bad	01:20:00	12	10:04:00	YouTube
65	https://www.youtube.com/watch?v=5ppmnUWgf2Q	5ppmnUWgf2Q	bad-065.jpg	Bad	01:21:00	12	10:04:00	YouTube
66	https://www.youtube.com/watch?v=5ppmnUWgf2Q	5ppmnUWgf2Q	bad-066.jpg	Bad	01:22:00	12	10:04:00	YouTube
67	https://www.youtube.com/watch?v=5ppmnUWgf2Q	5ppmnUWgf2Q	bad-067.jpg	Bad	01:25:00	12	10:04:00	YouTube
68	https://www.youtube.com/watch?v=5ppmnUWgf2Q	5ppmnUWgf2Q	bad-068.jpg	Bad	02:02:00	17	10:04:00	YouTube
69	https://www.youtube.com/watch?v=5ppmnUWgf2Q	5ppmnUWgf2Q	bad-069.jpg	Bad	02:44:00	17	10:04:00	YouTube
70	https://www.youtube.com/watch?v=5ppmnUWgf2Q	5ppmnUWgf2Q	bad-070.jpg	Bad	03:04:00	17	10:04:00	YouTube
71	https://www.youtube.com/watch?v=5ppmnUWgf2Q	5ppmnUWgf2Q	bad-071.jpg	Bad	03:12:00	17	10:04:00	YouTube
72	https://www.youtube.com/watch?v=5ppmnUWgf2Q	5ppmnUWgf2Q	bad-072.jpg	Bad	03:14:00	17	10:04:00	YouTube
73	https://www.youtube.com/watch?v=5ppmnUWgf2Q	5ppmnUWgf2Q	bad-073.jpg	Bad	04:40:00	17	10:04:00	YouTube
74	https://www.youtube.com/watch?v=5ppmnUWgf2Q	5ppmnUWgf2Q	bad-074.jpg	Bad	05:46:00	17	10:04:00	YouTube
75	https://www.youtube.com/watch?v=5ppmnUWgf2Q	5ppmnUWgf2Q	bad-075.jpg	Bad	07:10:00	17	10:04:00	YouTube
76	https://www.youtube.com/watch?v=5ppmnUWgf2Q	5ppmnUWgf2Q	bad-076.jpg	Bad	08:26:00	17	10:04:00	YouTube
77	https://www.youtube.com/watch?v=FgW-9_28N8E&t=314s	FgW-9_28N8E&t=314s	bad-077.jpg	Bad	04:21:00	18	10:29:00	YouTube
78	https://www.youtube.com/watch?v=FgW-9_28N8E&t=314s	FgW-9_28N8E&t=314s	bad-078.jpg	Bad	04:29:00	18	10:29:00	YouTube
79	https://www.youtube.com/watch?v=FgW-9_28N8E&t=314s	FgW-9_28N8E&t=314s	bad-079.jpg	Bad	04:30:00	18	10:29:00	YouTube
80	https://www.youtube.com/watch?v=FgW-9_28N8E&t=314s	FgW-9_28N8E&t=314s	bad-080.jpg	Bad	04:32:00	18	10:29:00	YouTube
81	https://www.youtube.com/watch?v=FgW-9_28N8E&t=314s	FgW-9_28N8E&t=314s	bad-081.jpg	Bad	04:34:00	18	10:29:00	YouTube
82	https://www.youtube.com/watch?v=FgW-9_28N8E&t=314s	FgW-9_28N8E&t=314s	bad-082.jpg	Bad	04:38:00	18	10:29:00	YouTube
83	https://www.youtube.com/watch?v=FgW-9_28N8E&t=314s	FgW-9_28N8E&t=314s	bad-083.jpg	Bad	04:41:00	18	10:29:00	YouTube
84	https://www.youtube.com/watch?v=FgW-9_28N8E&t=314s	FgW-9_28N8E&t=314s	bad-084.jpg	Bad	04:51:00	18	10:29:00	YouTube
85	https://www.youtube.com/watch?v=FgW-9_28N8E&t=314s	FgW-9_28N8E&t=314s	bad-085.jpg	Bad	04:53:00	18	10:29:00	YouTube
86	https://www.youtube.com/watch?v=FgW-9_28N8E&t=314s	FgW-9_28N8E&t=314s	bad-086.jpg	Bad	04:54:00	18	10:29:00	YouTube
87	https://www.youtube.com/watch?v=FgW-9_28N8E&t=314s	FgW-9_28N8E&t=314s	bad-087.jpg	Bad	06:54:00	18	10:29:00	YouTube
88	https://www.youtube.com/watch?v=FgW-9_28N8E&t=314s	FgW-9_28N8E&t=314s	bad-088.jpg	Bad	06:56:00	18	10:29:00	YouTube
89	https://www.youtube.com/watch?v=FgW-9_28N8E&t=314s	FgW-9_28N8E&t=314s	bad-089.jpg	Bad	07:05:00	18	10:29:00	YouTube
90	https://www.youtube.com/watch?v=FgW-9_28N8E&t=314s	FgW-9_28N8E&t=314s	bad-090.jpg	Bad	07:12:00	18	10:29:00	YouTube
91	https://www.youtube.com/watch?v=FgW-9_28N8E&t=314s	FgW-9_28N8E&t=314s	bad-091.jpg	Bad	07:34:00	18	10:29:00	YouTube
92	https://www.youtube.com/watch?v=FgW-9_28N8E&t=314s	FgW-9_28N8E&t=314s	bad-092.jpg	Bad	07:38:00	18	10:29:00	YouTube
93	https://www.youtube.com/watch?v=FgW-9_28N8E&t=314s	FgW-9_28N8E&t=314s	bad-093.jpg	Bad	07:42:00	18	10:29:00	YouTube
94	https://www.youtube.com/watch?v=FgW-9_28N8E&t=314s	FgW-9_28N8E&t=314s	bad-094.jpg	Bad	08:01:00	18	10:29:00	YouTube
95	https://www.youtube.com/watch?v=FgW-9_28N8E&t=314s	FgW-9_28N8E&t=314s	bad-095.jpg	Bad	08:03:00	18	10:29:00	YouTube
96	https://www.youtube.com/watch?v=FgW-9_28N8E&t=314s	FgW-9_28N8E&t=314s	bad-096.jpg	Bad	08:04:00	18	10:29:00	YouTube
97	https://www.youtube.com/watch?v=FgW-9_28N8E&t=314s	FgW-9_28N8E&t=314s	bad-097.jpg	Bad	08:05:00	18	10:29:00	YouTube
98	https://www.youtube.com/watch?v=FgW-9_28N8E&t=314s	FgW-9_28N8E&t=314s	bad-098.jpg	Bad	08:06:00	18	10:29:00	YouTube
99	https://www.youtube.com/watch?v=FgW-9_28N8E&t=314s	FgW-9_28N8E&t=314s	bad-099.jpg	Bad	08:07:00	18	10:29:00	YouTube
100	https://www.youtube.com/watch?v=FgW-9_28N8E&t=314s	FgW-9_28N8E&t=314s	bad-100.jpg	Bad	08:08:00	18	10:29:00	YouTube
101	https://www.youtube.com/watch?v=FgW-9_28N8E&t=314s	FgW-9_28N8E&t=314s	bad-101.jpg	Bad	08:22:00	18	10:29:00	YouTube
102	https://www.youtube.com/watch?v=FgW-9_28N8E&t=314s	FgW-9_28N8E&t=314s	bad-102.jpg	Bad	08:23:00	18	10:29:00	YouTube
103	https://www.youtube.com/watch?v=FgW-9_28N8E&t=314s	FgW-9_28N8E&t=314s	bad-103.jpg	Bad	08:24:00	18	10:29:00	YouTube
104	https://www.youtube.com/watch?v=FgW-9_28N8E&t=314s	FgW-9_28N8E&t=314s	bad-104.jpg	Bad	08:25:00	18	10:29:00	YouTube
105	https://www.youtube.com/watch?v=FgW-9_28N8E&t=314s	FgW-9_28N8E&t=314s	bad-105.jpg	Bad	08:26:00	18	10:29:00	YouTube
106	https://www.youtube.com/watch?v=FgW-9_28N8E&t=314s	FgW-9_28N8E&t=314s	bad-106.jpg	Bad	08:52:00	18	10:29:00	YouTube
107	https://www.youtube.com/watch?v=FgW-9_28N8E&t=314s	FgW-9_28N8E&t=314s	bad-107.jpg	Bad	09:02:00	18	10:29:00	YouTube
108	https://www.youtube.com/watch?v=FgW-9_28N8E&t=314s	FgW-9_28N8E&t=314s	bad-108.jpg	Bad	09:13:00	18	10:29:00	YouTube
109	https://www.youtube.com/watch?v=FgW-9_28N8E&t=314s	FgW-9_28N8E&t=314s	bad-109.jpg	Bad	09:14:00	18	10:29:00	YouTube
110	https://www.youtube.com/watch?v=FgW-9_28N8E&t=314s	FgW-9_28N8E&t=314s	bad-110.jpg	Bad	09:27:00	18	10:29:00	YouTube
111	https://www.youtube.com/watch?v=FgW-9_28N8E&t=314s	FgW-9_28N8E&t=314s	bad-111.jpg	Bad	09:28:00	18	10:29:00	YouTube
112	https://www.youtube.com/watch?v=FgW-9_28N8E&t=314s	FgW-9_28N8E&t=314s	bad-112.jpg	Bad	09:29:00	18	10:29:00	YouTube
113	https://www.youtube.com/watch?v=FgW-9_28N8E&t=314s	FgW-9_28N8E&t=314s	bad-113.jpg	Bad	09:31:00	18	10:29:00	YouTube
114	https://www.youtube.com/watch?v=FgW-9_28N8E&t=314s	FgW-9_28N8E&t=314s	bad-114.jpg	Bad	09:53:00	18	10:29:00	YouTube
115	https://www.youtube.com/watch?v=FgW-9_28N8E&t=314s	FgW-9_28N8E&t=314s	bad-115.jpg	Bad	10:23:00	18	10:29:00	YouTube
116	https://www.youtube.com/watch?v=cFENHFcCMfI	cFENHFcCMfI	bad-116.jpg	Bad	00:16:00	19	17:04:00	YouTube
117	https://www.youtube.com/watch?v=cFENHFcCMfI	cFENHFcCMfI	bad-117.jpg	Bad	00:17:00	19	17:04:00	YouTube
118	https://www.youtube.com/watch?v=cFENHFcCMfI	cFENHFcCMfI	bad-118.jpg	Bad	00:21:00	19	17:04:00	YouTube
119	https://www.youtube.com/watch?v=cFENHFcCMfI	cFENHFcCMfI	bad-119.jpg	Bad	00:21:00	19	17:04:00	YouTube
120	https://www.youtube.com/watch?v=cFENHFcCMfI	cFENHFcCMfI	bad-120.jpg	Bad	00:22:00	19	17:04:00	YouTube
121	https://www.youtube.com/watch?v=cFENHFcCMfI	cFENHFcCMfI	bad-121.jpg	Bad	00:27:00	19	17:04:00	YouTube
122	https://www.youtube.com/watch?v=cFENHFcCMfI	cFENHFcCMfI	bad-122.jpg	Bad	00:28:00	19	17:04:00	YouTube
123	https://www.youtube.com/watch?v=cFENHFcCMfI	cFENHFcCMfI	bad-123.jpg	Bad	00:30:00	19	17:04:00	YouTube
124	https://www.youtube.com/watch?v=cFENHFcCMfI	cFENHFcCMfI	bad-124.jpg	Bad	00:32:00	19	17:04:00	YouTube
125	https://www.youtube.com/watch?v=cFENHFcCMfI	cFENHFcCMfI	bad-125.jpg	Bad	00:41:00	19	17:04:00	YouTube
126	https://www.youtube.com/watch?v=cFENHFcCMfI	cFENHFcCMfI	bad-126.jpg	Bad	00:43:00	19	17:04:00	YouTube
127	https://www.youtube.com/watch?v=cFENHFcCMfI	cFENHFcCMfI	bad-127.jpg	Bad	00:54:00	19	17:04:00	YouTube
128	https://www.youtube.com/watch?v=cFENHFcCMfI	cFENHFcCMfI	bad-128.jpg	Bad	00:55:00	19	17:04:00	YouTube
129	https://www.youtube.com/watch?v=cFENHFcCMfI	cFENHFcCMfI	bad-129.jpg	Bad	05:46:00	19	17:04:00	YouTube
130	https://www.youtube.com/watch?v=cFENHFcCMfI	cFENHFcCMfI	bad-130.jpg	Bad	05:46:00	19	17:04:00	YouTube
131	https://www.youtube.com/watch?v=cFENHFcCMfI	cFENHFcCMfI	bad-131.jpg	Bad	05:46:00	19	17:04:00	YouTube
132	https://www.youtube.com/watch?v=cFENHFcCMfI	cFENHFcCMfI	bad-132.jpg	Bad	05:49:00	19	17:04:00	YouTube
133	https://www.youtube.com/watch?v=cFENHFcCMfI	cFENHFcCMfI	bad-133.jpg	Bad	05:51:00	19	17:04:00	YouTube
134	https://www.youtube.com/watch?v=cFENHFcCMfI	cFENHFcCMfI	bad-134.jpg	Bad	05:52:00	19	17:04:00	YouTube
135	https://www.youtube.com/watch?v=cFENHFcCMfI	cFENHFcCMfI	bad-135.jpg	Bad	05:54:00	19	17:04:00	YouTube
136	https://www.youtube.com/watch?v=cFENHFcCMfI	cFENHFcCMfI	bad-136.jpg	Bad	05:54:00	19	17:04:00	YouTube
137	https://www.youtube.com/watch?v=cFENHFcCMfI	cFENHFcCMfI	bad-137.jpg	Bad	06:15:00	19	17:04:00	YouTube
138	https://www.youtube.com/watch?v=cFENHFcCMfI	cFENHFcCMfI	bad-138.jpg	Bad	06:22:00	19	17:04:00	YouTube
139	https://www.youtube.com/watch?v=Dw7BRdrXjeI	Dw7BRdrXjeI	bad-139.jpg	Bad	02:30:00	20	10:26:00	YouTube
140	https://www.youtube.com/watch?v=Dw7BRdrXjeI	Dw7BRdrXjeI	bad-139.jpg	Bad	02:33:00	20	10:26:00	YouTube
141	https://www.youtube.com/watch?v=Dw7BRdrXjeI	Dw7BRdrXjeI	bad-140.jpg	Bad	02:36:00	20	10:26:00	YouTube
142	https://www.youtube.com/watch?v=Dw7BRdrXjeI	Dw7BRdrXjeI	bad-141.jpg	Bad	03:27:00	20	10:26:00	YouTube
143	https://www.youtube.com/watch?v=Dw7BRdrXjeI	Dw7BRdrXjeI	bad-142.jpg	Bad	03:29:00	20	10:26:00	YouTube
144	https://www.youtube.com/watch?v=Dw7BRdrXjeI	Dw7BRdrXjeI	bad-143.jpg	Bad	03:33:00	20	10:26:00	YouTube
145	https://www.youtube.com/watch?v=Dw7BRdrXjeI	Dw7BRdrXjeI	bad-144.jpg	Bad	03:34:00	20	10:26:00	YouTube
146	https://www.youtube.com/watch?v=Dw7BRdrXjeI	Dw7BRdrXjeI	bad-145.jpg	Bad	04:02:00	20	10:26:00	YouTube
147	https://www.youtube.com/watch?v=Bu9quYM5XVs	Bu9quYM5XVs	bad-146.jpg	Bad	00:19:00	21	02:36:00	YouTube
148	https://www.youtube.com/shorts/0WpaxliVtsY	0WpaxliVtsY	bad-147.jpg	Bad	00:01:00	22	00:25:00	YouTube
149	https://www.youtube.com/shorts/0WpaxliVtsY	0WpaxliVtsY	bad-148.jpg	Bad	00:03:00	22	00:25:00	YouTube
150	https://www.youtube.com/watch?v=22CNSd5hFqg	22CNSd5hFqg	bad-149.jpg	Bad	03:00:00	23	14:06:00	YouTube
151	https://www.youtube.com/watch?v=x12GnuV9Qgw	x12GnuV9Qgw	bad-150.jpg	Bad	01:21:00	24	08:21:00	YouTube
152	https://www.youtube.com/watch?v=x12GnuV9Qgw	x12GnuV9Qgw	bad-151.jpg	Bad	01:23:00	24	08:21:00	YouTube
153	https://www.youtube.com/watch?v=x12GnuV9Qgw	x12GnuV9Qgw	bad-152.jpg	Bad	01:27:00	24	08:21:00	YouTube
154	https://www.youtube.com/watch?v=x12GnuV9Qgw	x12GnuV9Qgw	bad-153.jpg	Bad	03:48:00	24	08:21:00	YouTube
155	https://www.youtube.com/watch?v=x12GnuV9Qgw	x12GnuV9Qgw	bad-154.jpg	Bad	03:52:00	24	08:21:00	YouTube
156	https://www.youtube.com/watch?v=x12GnuV9Qgw	x12GnuV9Qgw	bad-155.jpg	Bad	06:00:00	24	08:21:00	YouTube
157	https://www.youtube.com/watch?v=x12GnuV9Qgw	x12GnuV9Qgw	bad-156.jpg	Bad	06:01:00	24	08:21:00	YouTube
158	https://www.youtube.com/watch?v=x12GnuV9Qgw	x12GnuV9Qgw	bad-157.jpg	Bad	06:03:00	24	08:21:00	YouTube
